# Supplementary material for: Haplotype diversity of VvTFL1A gene and association with cluster traits in grapevine (V. vinifera)
Source: BMC Plant Biol. 2014 Aug 5;14:209. doi: 10.1186/s12870-014-0209-3 (PMC4243098; doi:10.1186/s12870-014-0209-3)
Supplement: Additional file 1: — List of the 140 individuals of the core collection used in this study. Variety name, pedigrees when available, bred cultivars and classification according to origin and use are indicated. Classification of individuals according to K1, K2, K3 and admixed groups is described (see materials and methods section) as well as haplotype combination and corresponding haplogroups. [N.D. not determined]. [file s12870-014-0209-3-S1.xls]

## Sheet: Additional file 1
Variety Name	Accession Code	Pedigree of parent 1 according to VIVC database and Lacombe et al. 2013		Pedigree of parent 2 according to VIVC database and Lacombe et al. 2013		Bred cultivars (BC)	Geographic classification according to Bacilieri et al. 2013 without considering BC	Cardinal classification	Uses	Structured sub-populations	Haplotype 1	HG for haplotypeA	Haplotype 2	HG for haplotype B
		Name	Country of origin	Name	Country of origin
Affenthaler	1583Mtp3	Heunisch Weiss	Unknown	Unknown	Unknown		WCEUR	West	Wine	k2	1	HGB	47
Aglianico	1259Mtp1						ITAP	West	Wine	k1	12	HGB	60	HGC
Ahmar Derani	848Mtp1						EMCA	East	Table	k2	32	HGA	32	HGA
Alabar	2010Mtp1						WCEUR	West	Wine	k1	32	HGA	32	HGA
Alarije	1478Mtp1	Gibi	Spain	Tortozon	Spain		IBER	West	Wine	k1	32	HGA	60	HGC
Assali al arous	583Mtp1						EMCA	East	Table	k3	3	HGB	32	HGA
Attilio Ragioneri = Pirovano 150	980Mtp1	Muscat d'Adda	BC involving a majority of Eastern varieties	Pirovano 61	BC involving a majority of Eastern varieties	BC		East	Table	k3	7	HGB	33	HGA
Aubin	291Mtp2	Heunisch Weiss	Unknown	Savagnin	France		WCEUR	West	Wine	k2	3	HGB	3	HGB
Avgoulato	1761Mtp1						BALK	East	Table	k3	3	HGB	3	HGB
Bayad	1749Mtp1						MFEAS	East	Table	k3	ND		ND
Beala debela	2237Mtp1	Alba imputotato	Romania	Prokupac	Serbia		BALK	East	Wine	k1	3	HGB	40	HGA
Best's 22	2861Mtp1	Unknown	Unknown	Unknown	Unknown	BC		ND	Wine	k2	32	HGA	57
Bia blanc	183Mtp2						WCEUR	West	Wine	k2	5	HGB	60	HGC
Blanc Dame	416Mtp4	Heunisch Weiss	Unknown	Unknown	Unknown		WCEUR	West	Wine	k2	12	HGB	40	HGA
Borraçal	1497Mtp1						IBER	West	Wine	k2	11		46
Botun	1657Mtp1						BALK	East	Wine	Admixed	25	HGB	39	HGA
Bouillet	343Mtp7						WCEUR	West	Wine	k2	5	HGB	60	HGC
Buckland sweet water	758Mtp2	Schiava Grossa	Italy	Unknown	Unknown	BC		West	Table	k3	7	HGB	7	HGB
Cabernet x Malbec n°1	1557Mtp1	Cabernet Sauvignon	France	Cot	France		WCEUR	West	Wine	k2	53		60	HGC
Calitor blanc	770MTP1						BALK	East	Wine	k2	9	HGB	60	HGC
Camaraou	411Mtp1						WCEUR	West	Wine	k2	7	HGB	3	HGB
Cannon Hall faux	2803Mtp1	Muscat of Alexandria mut.	Greece				BALK	East	Table	k3	18		60	HGC
Carignan	18Mtp17						WCEUR	West	Wine	k1	ND		ND
Cep rouge	469Mtp3	Heunisch Weiss	Unknown	Unknown	Unknown		WCEUR	West	Wine	k2	3	HGB	7	HGB
Chahnani	1744Mtp1						EMCA	East	Table	k3	32	HGA	32	HGA
Chatus	129Mtp12						WCEUR	West	Wine	k2	3	HGB	7	HGB
Chenin rose	2608Mtp1						WCEUR	West	Wine	k2	3	HGB	7	HGB
Chirvan chakhi	2678Mtp2	Chirvan Chakhi Faux	Unknown	Alii Tierskii	Daghestan		EMCA	East	Wine	k1	32	HGA	52
Ciclopica = Pirovano 60	921Mtp1	Bicane	France	Pirovano 19	BC involving a majority of Eastern varieties	BC		Mixed	Table	k3	3	HGB	7	HGB
Citronelle	840Mtp2						WCEUR	West	Table	k1	53		60	HGC
Coada vulpii	2242Mtp1						BALK	East	Table	k3	3	HGB	33	HGA
Colombard	318Mtp5	Heunisch	Unknown	Chenin	France		WCEUR	West	Wine	k2	7	HGB	40	HGA
Conca d'ora = Paulsen 152	1168Mtp2	Trunzo	Italy	Chasselas Rose	Unknown	BC		West	Table	k3	12	HGB	18
Corvina vicentina o nostrana	1269Mtp1						ITAP	West	Wine	k2	12	HGB	60	HGC
Csoka szöllö	2122Mtp1						BALK	East	Wine	k1	3	HGB	32	HGA
Dimiat	1666Mtp1	Coarna Alba	Moldova	Gouais Blanc (= Heunsch)	Unknown		BALK	East	Wine/Table	k2	3	HGB	12	HGB
Dona Maria = Leao Ferreira da Almeida 31-54-41	2530Mtp1	Moscatel de Setubal	Greece	Rosaki	Lebanon / Turkey	BC		East	Table	k3	32	HGA	33	HGA
Durif	159Mtp12	Peloursin	France	Syrah	France	BC		West	Wine	k2	32	HGA	58
Elbling rouge	2901Mtp1	Schiava Grossa	Italy	Riesling Weiss	Germany		WCEUR	West	Wine/Table	k2	3	HGB	60	HGC
Emerald seedless	2708Mtp1	Emperor	USA	Sultana Moscata	BC involving a majority of Eastern varieties	BC		East	Table	k3	18		32	HGA
Estaca saouma	31Mtp2						WCEUR	West	Wine	k2	24	HGB	32	HGA
Ezerjo	1612Mtp1						BALK	East	Wine	k1	19		36	HGA
Ferral tamara	2029Mtp1						IBER	West	Table	k1	20		32	HGA
Flame seedless	2714Mtp1	(Cardinal x Sultanina)	BC involving a majority of Eastern varieties	((Red Malaga x Tifafihi Ahmer) x (Muscat of Alexandria x Sultanina))	BC involving a majority of Eastern varieties	BC		East	Table	k1	32	HGA	33	HGA
Frankenthal rouge foncé	632Mtp2						WCEUR	West	Wine/Table	k3	26	HGB	60	HGC
Galbena de Odobesti	2136Mtp2						BALK	East	Wine	k2	3	HGB	30	HGA
Giro sardo	2052Mtp2						ITAP	West	Wine	k1	8	HGB	34	HGA
Goher	2866Mtp1	Alba Imputotato	Romania	Lisztes Feher	Hungary		BALK	East	Wine	k1	3	HGB	51
Gouget	214Mtp1						WCEUR	West	Wine	k2	3	HGB	42	HGA
Gradiska = Moranet	2475Mtp1	Bicane	France	Chasselas	Unknown		WCEUR	West	Table	k2	12	HGB	32	HGA
Grec rouge	669Mtp1						WCEUR	West	Wine/Table	k1	13	HGB	32	HGA
Grolleau	297Mtp14	Heunisch Weiss	Unknown	Unknown	Unknown		WCEUR	West	Wine	k2	3	HGB	12	HGB
Gros Colman	774Mtp5	Furjmony feher	Moldova	Kadarka	Hungary		RUUK	East	Table	k1	3	HGB	18
Gueuche noir	209Mtp4	Heunisch Weiss	Unknown	Unknown	Unknown		WCEUR	West	Wine	k2	3	HGB	56
Hans	1595Mtp3	Veltliner rot	Italy	Unknown	Unknown		WCEUR	West	Wine	k2	3	HGB	40	HGA
Heunisch rot	1575Mtp1	Heunisch Weiss	Unknown	Unknown	Unknown		WCEUR	West	Wine	k2	ND		ND
Ispisari	2778Mtp1						BALK	East	Table	k3	32	HGA	33	HGA
Jahafi	2824Mtp1						EMCA	East	Table	k3	32	HGA	32	HGA
Jardovany fekete	2812Mtp1						BALK	East	Wine	k2	3	HGB	40	HGA
Joubertin	154Mtp1	Persan N	France	Peloursin N	France		WCEUR	West	Wine	k2	3	HGB	60	HGC
Kadarka	1610Mtp8	Totika	Hungary	Papaskkarasi	Turkey		BALK	East	Wine	k1	3	HGB	52
Kassoufi	1686Mtp3						EMCA	East	Wine/Table	k3	21		30	HGA
Kerner = We S 25-30	2743Mtp1	Schiava Grossa	Italy	Riesling Renano	Germany	BC		West	Wine	k2	55	HGC	60	HGC
Khoussaïné blanc	2089Mtp1						MFEAS	East	Table	k1	32	HGA	33	HGA
Kincsem	1944Mtp1	Ezereves Magyarorszag Emleke	BC involving a majority of Eastern varieties	Thalloczy Lajos	BC involving a majority of Eastern varieties	BC		East	Wine/Table	Admixed	33	HGA	59
Koritsanos	2031Mtp1						BALK	East	Wine	k2	3	HGB	3	HGB
Krakhouna	2638Mtp1						EMCA	East	Wine	k1	21		21
Lambrusco Montericco femelle	2350Mtp1						ITAP	West	Wine	k2	15		32	HGA
Latina = Pirovano 711	2269Mtp1	Italia	BC involving a majority of Eastern varieties	David	BC involving a majority of Eastern varieties	BC		East	Table	k3	18		33	HGA
Lledoner pelut	38Mtp4	Garnacha Tinta mut.	Spain				IBER	West	Wine	k1	14	HGB	44	HGA
Madeleine angevine Oberlin	622Mtp8	Madeleine Angevine	BC involving a majority of Western varieties	Bouquettraube	BC involving a majority of Western varieties	BC		West	Table	k2	3	HGB	32	HGA
Malvarisco	2131Mtp1						IBER	West	Wine	k2	39	HGA	39	HGA
Malvasia del Chianti	1352Mtp1						ITAP	West	Wine	k1	33	HGA	52
Malvasia Rasteiro	1544Mtp1	Arinto do Dao	Portugal	Codega	Portugal		IBER	West	Wine/Table	k1	27	HGA	60	HGC
Mancin	1216Mtp1						WCEUR	West	Wine	k2	7	HGB	60	HGC
Meunier court maillé	1991Mtp1						WCEUR	West	Wine	k2	3	HGB	60	HGC
Miguel de Arco	1356Mtp1						IBER	West	Wine	k1	18		52
Mission	2571Mtp1						IBER	West	Wine	k1	29	HGA	31
Molinera gorda	672Mtp2						IBER	West	Table	k1	32	HGA	32	HGA
Monemvassia	2294Mtp2						BALK	East	Wine/Table	k1	3	HGB	18
Montepulciano	1284Mtp1						ITAP	West	Wine	k1	43		52
Montils	319Mtp4	Heunisch Weiss	Unknown	Unknown	Unknown		WCEUR	West	Wine	k2	3	HGB	12	HGB
Morlin gris	2067Mtp1	Heunisch Weiss	Unknown	Unknown	Unknown		WCEUR	West	Wine	k2	11		46
Moscatel rosado	2120Mtp1	Diagalves	Portugal	Moscatel de Malaga	Greece	BC		Mixed	Table	k3	18		32	HGA
Mouchketny	2739Mtp1	Belkani	Unknown	Plavaï	Moldova		RUUK	East	Table	k1	4	HGB	23
Mourisco tinto	1489Mtp2						IBER	West	Wine	k1	32	HGA	48	HGA
Muscat d'Ouzbekistan	2647Mtp1	Katta Kurgan	Uzbekistan	Muscat of Alexandria	Greece	BC		East	Table	k3	18		62	HGA
Muscat Oberlin	620Mtp2	Bouquettraube	BC involving a majority of Western varieties	Courtillier Musque	France	BC		West	Wine	k2	54	HGC	54	HGC
Muscat Ottonel	280Mtp3	Chasselas	Unknown	Muscat d'Eisenstadt	Greece	BC		East	Wine	k2	12	HGB	33	HGA
Muscat rouge de Madère	576Mtp1	Muscat a Petit Grains Blancs	Greece	Mammolo	Italy		ITAP / BALK	Mixed	Wine	k1	11		46
Negrara trentina	1290Mtp1						ITAP	West	Wine	k3	7	HGB	33	HGA
Nerello mascalese	1315Mtp1	Sangiovese	Italy	Unknown	Unknown		ITAP	West	Wine	k1	7	HGB	60	HGC
Odesskii chernyi	2689Mtp1	Alicante Henri Bouschet	BC involving a majority of Western varieties	Cabernet Sauvignon	France	BC		West	Wine	k2	32	HGA	52
Odjaleschi	2226Mtp1						EMCA	East	Wine	k1	21		21
Ofner	2849Mtp1						ITAP	West	Wine	k1	33	HGA	52
Örökké piros	2567Mtp1	Mathiasz Janosne	Hungary	Aïn el Bouma	Algeria		BALK	East	Wine	Admixed	32	HGA	60	HGC
Ortega = Würzburg B 48-21-4	2701Mtp1	Mueller Thurgau	BC involving a majority of Western varieties	Siegerrebe	BC involving a majority of Western varieties	BC		West	Wine	Admixed	3	HGB	40	HGA
Ouliven	81Mtp1						WCEUR	West	Table	k1	28		22
Papadiko	2301Mtp1						BALK	East	Wine	k1	40	HGA	52
Pascal	91Mtp1						ITAP	West	Wine	k2	49	HGA	10	HGC
Pergrandis = Pirovano 388	1050Mtp1	Muscat Madresfield Court	BC involving a majority of Eastern varieties	Ciclopica	BC involving a majority of Eastern varieties	BC		East	Table	k3	7	HGB	18
Perruno	1382Mtp1						IBER	West	Wine	k1	32	HGA	38
Petit Bouschet x Aramon n°1	484Mtp1						WCEUR	West	Wine	k2	44	HGA	60	HGC
Petit Bouschet x Aramon n°4	487Mtp1						WCEUR	West	Wine	k1	14	HGB	45
Petit Bouschet x Aramon n°4	513Mtp1	Petit Bouschet	BC involving a majority of Western varieties	Graciano	Spain	BC		West	Wine	k2	38		46
Picadillo	1411Mtp1						IBER	West	Wine	k1	32	HGA	48	HGA
Picadillo	1426Mtp1						IBER	West	Wine	k1	32	HGA	48	HGA
Pizzutello nero	703Mtp1	Cornichon Blanc	Italy	Prune de Cazouls	Unknown		ITAP	West	Table	k3	32	HGA	42	HGA
Planta mula	1364Mtp2	Royal	Spain	Heptakilo	Greece		IBER / BALK	Mixed	Wine/Table	k1	3	HGB	32	HGA
Pletchistik	2652Mtp1	Tzimliansky Belyi	Russian Federation	Krasnostop Zolotovskii	Russian Federation		RUUK	East	Wine	k1	3	HGB	3	HGB
Précoce Bousquet = Honigler	2071Mtp1						WCEUR	West	Wine	k1	32	HGA	40	HGA
Princeps = Pirovano 357	1043Mtp1	Muscat Hamburg	BC involving a majority of Eastern varieties	Kharistvala Kolhuri	Georgia	BC		East	Table	k3	18		18
Principessa di Piemonte = Pirovano 108	966Mtp1	Pirovano 59	BC involving a majority of Eastern varieties	Zibibbo	Greece	BC		East	Table	k3	31		33	HGA
Ribol	2792Mtp1	Olivette Blanc	France	Alphonse Lavalle	BC involving a majority of Eastern varieties	BC		Mixed	Table	k1	17		38
Ribolla gialla	1294Mtp1						ITAP	West	Wine/Table	k2	3	HGB	42	HGA
Roussaïtis	2312Mtp1						BALK	East	Wine	k2	3	HGB	52
Sacy	223Mtp2	Heunisch Weiss	France	Pinot	France		WCEUR	West	Wine	k2	41		60	HGC
Saint-Laurent	203Mtp1						WCEUR	West	Wine	Admixed	3	HGB	60	HGC
Saintonge = Vidal 31	2194Mtp1	Folle Blanche	France	Ugni Blanc = Trebbiano Toscano	Italy	BC		West	Wine	k2	3	HGB	52
Salba	2592Mtp1	Alphonse Lavallee	BC involving a majority of Eastern varieties	Barlinka	South Africa	BC		East	Table	k1	3	HGB	18
Sarfehér	1614Mtp3						BALK	East	Wine	k2	12	HGB	40	HGA
Sateni bely	2595Mtp1						MFEAS	East	Table	k1	32	HGA	32	HGA
Scheurebe = Alzey S 88	673Mtp2	Riesling	Germany	Bukettrebe	BC involving a majority of Western varieties	BC		West	Wine	k2	54	HGC	54	HGC
Siegerrebe = Scheu 7957	1196Mtp1	Madeleine Angevine	BC involving a majority of Western varieties	Traminer Rot	Italy	BC		West	Wine	k3	3	HGB	7	HGB
Skylopnichtis	1801Mtp1						BALK	East	Wine	k2	2		61
Taschly	1182Mtp1						RUUK	East	Table	k1	32	HGA	50
Teinturier	303Mtp1						WCEUR	West	Wine	k2	6	HGB	60	HGC
Tempranillo	1369Mtp2	Albillo Mayor	Spain	Benedicto	Spain		IBER	West	Wine	k1	37	HGA	39	HGA
Tinta Madeira	1392Mtp1 = 1529Mtp1						IBER	West	Wine	k1	3	HGB	39	HGA
Treixadura	1424Mtp1						IBER	West	Wine	Admixed	30	HGA	60	HGC
Trevisana nera	2415Mtp1						ITAP	West	Wine/Table	k1	7	HGB	32	HGA
Trieste = Pirovano 299	1021Mtp1	Moscato d'Adda	BC involving a majority of Eastern varieties	Pirovano 61	BC involving a majority of Eastern varieties	BC		East	Table	k3	7	HGB	42	HGA
Txakoli	1223Mtp1						WCEUR	West	Wine	k2	35		60	HGC
Ugni blanc	74Mtp11						WCEUR	West	Wine/Table	k1	ND		ND
Verdicchio bianco	2848Mtp1						ITAP	West	Wine	k2	32	HGA	60	HGC
Verjus	2868Mtp1						WCEUR	West	Table	k1	32	HGA	32	HGA
Vernaccina	1235Mtp1						ITAP	West	Wine	k2	16		16
Viola = Dalmasso XVIII-3	1150Mtp1	Muscat Hamburg	BC involving a majority of Eastern varieties	Pirovano 62	BC involving a majority of Eastern varieties	BC		East	Table	k3	6	HGB	30	HGA
Xynomavro	2128Mtp1						BALK	East	Wine	ND	40	HGA	52
Yaï isioum rosovy	2687Mtp1						RUUK	East	Table	k1	18		18
