# Supplementary material for: Haplotype diversity of VvTFL1A gene and association with cluster traits in grapevine (V. vinifera)
Source: BMC Plant Biol. 2014 Aug 5;14:209. doi: 10.1186/s12870-014-0209-3 (PMC4243098; doi:10.1186/s12870-014-0209-3)
Supplement: Additional file 3: — Phenotypic value presented by the 140 individuals of the core collection for the 10 traits analysed in this study. [file s12870-014-0209-3-S3.xls]

## Sheet: Additional file 3
Accession Code	Budburst time	Flowering time	Veraison time	Maturity time	Fertility index	Berry weight	Cluster length	Cluster width	Cluster weight	Cluster compactness
1021Mtp1	8		2	4.3	8	4.6	18.5	9.5	162.45	0.474653
1043Mtp1	2		1	2.2	6	4.8	14.6667	11	114.067	0.530269
1050Mtp1	6	1	2.3	4.8	8	4.3	17	10.5	198.75	0.687716
1150Mtp1	-1	2	3.3	4	7	6.3	13.5	10	364	1.99726
1168Mtp2	-2	2	0.7	3.3	6	3.2	13	5.83333	166	0.982249
1182Mtp1	5	2	3.7	4.3	10	2.9	10.3333	9.83333	184.65	1.72929
1196Mtp1	-5	-4	-2	-2.7	18	2.1
1216Mtp1	3	2	3.7	2.7	6	2.1	10.9444	6.77778	157.567	1.31546
1223Mtp1	12	2		2.8	11	1.4	9.88889	8.66667	174.9	1.78852
1235Mtp1	1	1	2.7	2.9	14	1.9	11.6667	7.83333	127.333	0.93551
1259Mtp1	1		3.3	4	14	1.9	11.8889	8.22222	147.878	1.04621
1269Mtp1	-2	4	5	6.7	3	1.8	8.77778	6.11111	108.117	1.40321
1284Mtp1	12		2.8	3.9	8	2	11.3333	9.22222	203.444	1.58391
1290Mtp1	3		1.7	2.4	5	3.2	13.2222	7.66667	129.644	0.741558
1294Mtp1	8	2	2	1.7	19	2.7	12.6667	8	109.367	0.681648
129Mtp12	5	2	2.4	3	10	1.6	10.8889	8.44444	194.367	1.63929
1315Mtp1	3		3	4.3	7	2.7	12.1111	6.66667	175.978	1.19975
1352Mtp1	9	0	3	4	11	1.7	15.3333	12.3333	413	1.75662
1356Mtp1	16	4	3.3	2.7	4	3.9	13.125	10.25	343.225	1.99242
1364Mtp2	7		3	4.6	3	3.9
1369Mtp2	7	2	1.3	1.5	12	2.5	15.1111	12.3333	457.089	2.00174
1382Mtp1	4	5	3	4	9	2.3	12.6667	10.1667	261.45	1.62954
1392Mtp1 = 1529Mtp1	-3	2	0.3	0.3	11	1.7	13.6667	8	212.25	1.13638
1411Mtp1	3	3	0.5	0.5	10	2.4	12.375	8.75	137.45	0.897541
1424Mtp1	18	2	2	3.7	10	2.3	12.1667	10.9167	309.267	2.08925
1426Mtp1	2	6	1	2	11	2.8	11.8889	9.55556	263.767	1.86611
1478Mtp1	8		3.7	3.7	3	2.3	14	10.5	252.55	1.28852
1489Mtp2	10	2	2.9	3.1	6	3.3	14.1667	9.5	176.483	0.879363
1497Mtp1	10	6	3.8	4.5	10	2.3	8.88889	8	129.4	1.63772
1544Mtp1	5	2.3	1.8	3.3	12	2.9	10	9.57143	216.871	2.16871
154Mtp1	4	1	1.5	2.2	11	2.1	7.83333	5.83333	91.85	1.49688
1557Mtp1	3	-4	3.7	3.6	16	1.9	14.1667	9.91667	183.35	0.913578
1575Mtp1	2	3	3	2.7	10	2.4	10.8	10.4	158.55	1.35931
1583Mtp3	-2	-2	2	1.9	14	1.8	9	6	87.6	1.08148
1595Mtp3	6	-5	2.3	2	17	1.3
159Mtp12	8	4	1.4	2.7	13	2.1	9.875	7.625	96.14	0.985893
1610Mtp8	10		2.8	4.1	14	2.3	12.25	7.25	192.42	1.28227
1612Mtp1	-6	-3	2.3	3.7	18	2.2	12.5833	7.5	198.967	1.25658
1614Mtp3	1	1	1.3	2.5	19	2.2	13	7.77778	226.267	1.33886
1657Mtp1	14	3	1.7	4	9	4.2	11.5714	9.64286	229.357	1.71292
1666Mtp1	-5	-2	2.1	4	10	3.7	14.3333	10	291.8	1.42034
1686Mtp3	7		3	5.5	2	3.7	12.6	6.8	58.64	0.369363
1744Mtp1	2	4	3.7	3.7	3	4.9	15	12	464.533	2.06459
1749Mtp1	0	6	3	4	12	1.8	17.3333	11.5	333	1.10836
1761Mtp1	16	0		5	7	4.8	11.4	8.2	197.8	1.52201
1801Mtp1	5	3	2.3	5	7	2.1
183Mtp2	5	3	2.4	3.2	10	2.2	9.5	6.83333	124.1	1.37507
18Mtp17	9	4	3.4	4.6	14	2.6	12.7778	11.2222	263.067	1.61122
1944Mtp1	-1	2	1.3	1	20	1.6	10.1667	7	122.8	1.18807
1991Mtp1	0	-4	-0.3	-1.8	19		5.33333	5.16667	26.6667	0.9375
2010Mtp1	9	3	4	6.4	11	3.8	15.2	11.2	214.02	0.926333
2029Mtp1	7		3.9	5.2	4	5	19.6667	12.5	351.867	0.909739
2031Mtp1	7		4	4.4	9	2.5
203Mtp1	1	-4	-0.7	0.3	4	1.7	10.5	7.33333	148.233	1.34452
2052Mtp2	5	7	2	3.3	6	2.8	11	7.5	191.05	1.57893
2067Mtp1	-3	2	2	1.7	18		9	6.16667	60.6667	0.748971
2071Mtp1	6		0.3	2.1	9	2
2089Mtp1	-4	-1	2	5.3	1	5.1	17.6667	11.3333	205.2	0.657458
209Mtp4	3	-1	1.3	2.6	16	2.4	8.33333	8	104.8	1.50912
2120Mtp1	5	8	3.4	3.2	4	5	12.6111	10.8889	242.9	1.52729
2122Mtp1	3	-1	2.7	3	13	1.9	14.25	6.625	111.86	0.550865
2128Mtp1	2	5	3.7	4	8	2.4	13.125	11.125	296.771	1.72275
2131Mtp1	0	1	2	3.3	9	1.9	9.66667	8	96.35	1.03109
2136Mtp2	2	4	1.6	2.6	17	2	10	8.33333	144.333	1.44333
214Mtp1	2	-2	1.4	1	17	2.1	10.6667	7.66667	124.05	1.09028
2194Mtp1	3	1	1.3	2.7	10	2.3	12.4167	9	151.833	0.984821
2226Mtp1	8	-3	4.7	6	11	1.3	10	8.375	104.36	1.0436
2237Mtp1	-1	3	1.7	2.3	19	3.1	11.6667	7.83333	50.7167	0.372612
223Mtp2	0	-3	2.1	2.4	15	1.9	11	10	277.489	2.2933
2242Mtp1	1		2	4	3	5.2
2269Mtp1	0	1	2.3	4	3	8.1	13.8333	11	407.4	2.12896
2294Mtp2	2	11	3	4.3	7	2.2	24	13.6667	454	0.788194
2301Mtp1	0	-1	2.7	3.3	15	3.2	10	6.66667	88.3333	0.883333
2312Mtp1	7	10	3.3	5.3	15	1.7	12	10.1667	214.5	1.48958
2350Mtp1	0	1	3.3	5.3	10	2.2	11.6667	6.33333	74.85	0.549918
2415Mtp1	-6	-1	3	3.3	9	4
2475Mtp1	2	2	0.7	3.2	10	4.2	12
2530Mtp1	18	6.3	3	6.3	14	10.6	19	10.6667	184.833	0.512004
2567Mtp1	12	9	2	2	14	3	11.5	7.9375	215.375	1.62854
2571Mtp1	7	7	3.1	5	8	2.2	10.9375	8.875	131.05	1.09547
2592Mtp1	18	8	3.5	6.7	12	5.6	11.4	8.8	311.84	2.39951
2595Mtp1	3	4		0.5	1	4.4	10.5	8.25	88.8	0.805442
2608Mtp1	-6	1	2.7	4.3	11	1.9
2638Mtp1	-2	2	4.7	4.3	12	2	12.1667	6	191.667	1.2948
2647Mtp1	-2	1	1.7	3	2	3.7	13	12.1667	295.867	1.75069
2652Mtp1	9	3	2.7	3.3	5	1.8	13.3333	10.5	171.933	0.967125
2678Mtp2	0			0	0		13.25	10.25	125.225
2687Mtp1	0	5	-0.7	-2	6	2.1	10.4	8	133.25	1.23197
2689Mtp1	1	-2	2.3	1	10	1.5	10.5556	10.6667	200.9	1.80309
2701Mtp1	0	2	-1.7	-1.3	16	2.4	6	6	98.9	2.74722
2708Mtp1	6	5	2.1	2.5	2	3.2	16.1667	13.8333	583.7	2.23331
2714Mtp1	1	4	0	0	3	2.2	13	12.5	295.433	1.74813
2739Mtp1	-2		1.1	2.8	7	3.7
2743Mtp1	0	-10	1	0	20	2	9.66667	9	154.978	1.6585
2778Mtp1	2	0	0.7	2.3	2	5.3
2792Mtp1	9	4	1.3	3.5	12	6.1	15.8889	11.1111	309.389	1.22551
2803Mtp1	3	7	1.3	2.5	5	5.8	12.5	11.3333	183.9	1.17696
280Mtp3	6	-1	0.8	0.1	14	2.6	8.44444	7	115.022	1.61302
2812Mtp1	-7	-1	1.7	4	10	2.4	10.8571	7.42857	141.1	1.197
2824Mtp1	11	8	4.7	7.6	5	4.7	9.625	8.5	103.9	1.12154
2848Mtp1	4	2	2.3	3	6	2.5	14.25	9.66667	392.317	1.932
2849Mtp1	0	-4	1.7	2.7	5	1.8
2861Mtp1	-4	1	2	3	12	2.3	8	6.2	95.04	1.485
2866Mtp1	5	2.3	0.3	0.3	3	2.4	11.3333	6.44444	82.0167	0.638538
2868Mtp1	13		3	6.3	5	3.8	17	15.625	702.175	2.42967
2901Mtp1	0	-1	1.7	3	12	2.4	9	6.5	104.7	1.29259
291Mtp2	0	0	1.2	1.3	10	1.8	10.2222	9.33333	237.467	2.27254
297Mtp14	-1		2.1	2	13	2.1	14.2222	9.66667	164.789	0.814691
303Mtp1	5	-3	0.5	0.9	18	1.7	6.875	6.125	67.2125	1.42202
318Mtp5	2	0	2.1	3.1	10	1.5	14.5	11.25	256.475	1.21986
319Mtp4	4	3	1.2	2.4	14	2	10.8333	7.41667	152.483	1.29927
31Mtp2	3	8	4	5	6	2.5	8.25	7.4375	81.7625	1.20129
343Mtp7	5	-2	2.6	3.3	18	2.7	12.2857	7.875	157.938	1.04637
38Mtp4	6	3	2.1	3.5	10	1.9	12.6111	11.7778	319.456	2.00865
411Mtp1	7	4	3.7	3	7	2.5	10.2222	8.77778	190.322	1.82137
416Mtp4	4	1	2	3.4	11	2.3	9.66667	8.33333	144.05	1.54156
469Mtp3	4	-1	2	1.7	14	2.8	9.16667	7.33333	142.617	1.69726
484Mtp1	6	4	1.7	3	5	2.4	10.8889	9.55556	187.944	1.58512
487Mtp1	7	7	2.7	2.7	9	2.6	14.7778	10.7778	231.922	1.062
513Mtp1	10	5	2.7	2.3	5	1.7
576Mtp1	5	7	0.9	2	6	3.4	11.8889	8.33333	172.356	1.21939
583Mtp1	-2	5	5	6	8	3.6	18.375	8.75	238.717	0.707014
620Mtp2	-3	-5	-1	-0.2	8	2.4	8	5	70	1.09375
622Mtp8	-6	-1	-1.8	-1.5	14	3.1	10.625	9.5	170	1.50588
632Mtp2	-1	-1	2.4	2	7	4.1	12.1667	9.91667	223.96	1.51296
669Mtp1	4	3	2.2	4	5	3.6	12	13	380	2.63889
672Mtp2	11	5	2.4	4.1	2	5.9	18.6	13.2	707.9	2.04619
673Mtp2	7	-1	1	3	14	2.1	9	7.33333	156.144	1.92771
703Mtp1	6	10	4.3	7	11	5.5	13.6667	9.83333	349.4	1.87067
74Mtp11	9	7	2.6	3.1	11	2.2	15.5556	10.3333	324.411	1.34068
758Mtp2	1	2	2.5	1.5	4	4.2	12.6667	10.5556	308.867	1.92507
770MTP1	11	-2		2.3	10		12.3333	8.22222	234.289	1.54025
774Mtp5	4	0	3	4.3	10	5.1	14.6667	10.1667	216.767	1.0077
81Mtp1	-3	4	2	3	8	5.5	11.375	10.625	210.775	1.62898
840Mtp2	2		2.3	3.4	4	4.8	17.4444	10.1111	437.611	1.43805
848Mtp1	20	6	3	4.7	6	7.7
91Mtp1	9	3	2.3	4.3	13	2.7	11.2222	10.2222	254.478	2.02065
921Mtp1	2	-1	2.3	3.5	6		10	10	221.3	2.213
966Mtp1	10	4	1	3.7	2	5	9.8	6.4	89.76	0.934611
980Mtp1	-1	-2	1.3	1.3	8	3.6	19.6	10.8	309.6	0.805914
