# Supplementary material for: Haplotype diversity of VvTFL1A gene and association with cluster traits in grapevine (V. vinifera)
Source: BMC Plant Biol. 2014 Aug 5;14:209. doi: 10.1186/s12870-014-0209-3 (PMC4243098; doi:10.1186/s12870-014-0209-3)
Supplement: Additional file 5: — Genotype of the 140 core collection accessions for the 70 polymorphisms of VvTFL1A. The standart IUB’s nomenclature for nucleic acid has been used to code SNPs. For INDEL A = deletion, C = insertion, M = heterozygous, and for triallelic microsatellites third allele has been codify as T. [n/a = not available]. [file s12870-014-0209-3-S5.xls]

## Sheet: Additional file 5
CodeIntro	Y-2237	M-2235	K-2158	W-2155	R-2124	Ins-2054	R-2037	R-2010	W-1991	R-1846	R-1746	K-1704	S-1648	Y-1645	K-1644	R-1507	Y-1433	R-1430	R-1407	Ins-1389	Y-1364	Y-1362	Y-1360	R-1316	M-1283	Y-1279	R-1129	R-1107	R-1079	Y-1033	K-737	K-736	Y-732	K-730	K-724	K-532	S-495	K-437	K-436	Ins-393	S-327	R-245	M-196	Y-122	S-35	K-26	Y-19	Ins-3	W13
1021Mtp1	Y	C	K	T	R	M	R	G	W	R	A	T	C	T	G	G	Y	G	A	C	C	C	T	A	C	T	G	A	R	C	K	K	T	T	T	G	G	K	K	A	S	A	C	C	S	G	C	A	T
1043Mtp1	C	C	G	T	G	C	G	G	A	A	A	T	C	T	G	G	T	G	A	C	C	C	T	A	C	T	G	A	A	C	G	T	T	T	T	G	G	G	G	A	G	A	C	T	G	G	C	C	T
1050Mtp1	C	C	G	T	R	C	R	G	W	A	A	T	C	T	G	G	T	G	A	C	C	C	T	A	C	T	G	A	A	C	K	K	T	T	T	G	G	K	K	A	S	A	C	Y	G	G	C	M	T
1150Mtp1	Y	C	K	T	R	M	R	G	W	R	A	T	n/a	n/a	n/a	n/a	Y	G	A	C	C	C	T	A	C	T	G	A	n/a	n/a	K	K	T	T	T	G	G	G	G	A	S	A	C	C	S	G	C	A	T
1168Mtp2	C	C	G	T	R	C	G	G	W	A	A	T	C	T	G	G	T	G	A	C	C	C	T	A	C	T	G	A	A	C	K	K	T	T	T	G	G	G	G	A	S	A	C	Y	G	G	C	M	T
1182Mtp1	T	C	T	T	G	M	G	G	A	G	A	T	n/a	n/a	n/a	G	Y	G	A	C	C	C	T	A	C	T	G	A	A	C	K	T	Y	K	T	G	S	G	G	W	n/a	n/a	M	C	S	G	C	A	T
1196Mtp1	C	C	G	T	A	C	A	G	T	A	A	T	C	T	G	G	T	G	A	C	C	C	T	A	C	T	G	A	A	C	T	G	T	T	T	G	G	K	K	A	C	A	C	C	G	G	C	A	T
1216Mtp1	Y	C	K	T	R	C	R	G	W	R	A	K	C	T	G	R	T	G	A	M	C	Y	T	A	C	T	G	A	A	C	T	K	Y	K	T	G	G	K	K	A	C	A	C	C	G	G	Y	A	T
1223Mtp1	T	C	T	T	G	M	G	G	A	G	A	K	C	n/a	n/a	n/a	n/a	n/a	n/a	n/a	n/a	n/a	n/a	n/a	n/a	n/a	n/a	n/a	n/a	n/a	K	T	Y	K	T	G	G	G	G	A	S	A	M	C	S	G	Y	A	T
1235Mtp1	C	C	G	T	A	C	G	G	T	A	A	T	C	T	G	G	T	G	A	C	T	C	T	A	A	T	G	A	A	C	T	T	T	T	T	T	G	G	G	A	C	A	C	C	G	G	C	A	T
1259Mtp1	Y	C	K	T	R	C	G	G	W	R	A	K	C	T	G	R	T	G	A	M	C	Y	T	A	C	T	G	A	A	C	T	K	Y	K	T	G	G	G	G	A	C	A	C	C	G	G	Y	A	T
1269Mtp1	Y	C	K	T	R	C	G	G	W	R	A	K	C	T	G	n/a	n/a	n/a	n/a	M	C	Y	T	A	C	T	G	A	A	C	T	K	Y	K	T	G	G	G	G	A	C	A	C	C	G	G	Y	A	T
1284Mtp1	T	C	T	T	G	M	G	G	A	G	A	T	C	T	G	G	Y	G	A	C	C	C	T	A	C	T	G	A	R	C	K	T	Y	K	T	G	n/a	G	G	W	S	A	C	n/a	S	G	C	A	W
1290Mtp1	Y	C	K	T	R	M	R	G	W	R	A	T	C	T	G	G	Y	G	A	C	C	C	T	A	C	T	G	A	A	C	K	K	T	T	T	G	G	K	K	A	S	A	M	C	S	G	C	A	T
1294Mtp1	Y	C	K	T	R	M	R	G	W	R	A	T	C	T	G	G	Y	G	A	C	C	C	T	A	C	T	G	A	R	C	K	K	T	T	T	G	G	G	G	A	S	A	C	C	S	G	C	A	T
129Mtp12	C	C	G	T	A	C	A	G	T	A	A	T	C	T	G	G	T	G	A	C	C	C	T	A	C	T	G	A	A	C	T	G	T	T	T	G	G	K	K	A	C	A	C	C	G	G	C	A	T
1315Mtp1	Y	C	K	T	R	C	R	G	W	R	A	K	C	T	G	n/a	n/a	n/a	n/a	M	C	Y	T	A	C	T	G	A	A	C	T	K	Y	K	T	G	G	K	K	A	C	A	C	C	G	G	Y	A	T
1352Mtp1	T	C	T	T	G	M	G	G	A	G	A	T	C	T	G	G	Y	G	A	C	C	C	T	A	C	T	G	A	A	C	K	T	Y	K	T	G	S	G	G	W	S	A	M	C	S	G	C	A	W
1356Mtp1	Y	C	K	T	G	C	G	G	A	R	A	T	C	T	G	G	T	G	A	C	C	C	T	A	C	T	G	A	A	C	K	T	Y	K	T	G	S	G	G	W	S	A	C	Y	G	G	C	M	W
1364Mtp2	Y	C	K	T	R	M	R	G	W	R	A	T	C	T	G	G	Y	G	A	C	C	C	T	A	C	T	G	A	A	C	K	K	T	T	T	G	G	G	G	A	S	A	M	C	S	G	C	A	T
1369Mtp2	T	C	T	T	G	A	G	G	A	G	A	T	C	T	G	G	C	G	A	C	C	C	T	A	C	T	G	A	A	Y	n/a	n/a	T	T	T	G	G	G	G	A	S	A	C	C	C	G	C	A	T
1382Mtp1	T	C	T	T	G	A	G	G	A	G	A	T	C	T	G	G	C	G	A	C	C	C	T	A	C	T	G	A	A	C	K	K	T	T	T	G	G	G	G	A	S	A	M	C	S	G	C	A	T
1392Mtp1	Y	C	K	T	R	M	R	G	W	R	A	T	C	T	G	G	Y	G	A	C	C	C	T	A	C	T	G	A	A	Y	K	K	T	T	T	G	G	G	G	A	S	A	C	C	S	G	C	A	T
1411Mtp1	T	C	T	T	G	A	G	R	A	G	A	T	C	T	G	G	C	G	A	C	C	C	T	A	C	T	G	A	A	Y	G	T	T	T	T	G	G	G	G	A	G	A	M	C	C	G	C	A	T
1424Mtp1	T	C	T	T	G	M	G	G	A	G	A	K	C	T	G	R	Y	G	A	M	n/a	n/a	n/a	n/a	n/a	n/a	n/a	n/a	n/a	n/a	K	T	Y	K	T	G	G	G	G	A	S	A	C	C	S	G	Y	A	T
1426Mtp1	T	C	T	T	G	A	G	R	A	G	A	T	C	T	G	G	C	G	A	C	C	C	T	A	C	T	G	A	A	Y	G	T	T	T	T	G	G	G	G	A	G	A	M	C	C	G	C	A	T
1478Mtp1	T	C	T	T	G	M	G	G	A	G	A	K	C	T	G	R	Y	G	A	M	C	Y	T	A	C	T	G	A	A	C	K	T	Y	K	T	G	G	G	G	A	S	A	M	C	S	G	Y	A	T
1489Mtp2	T	C	T	T	G	A	G	R	A	G	A	T	C	T	G	G	C	G	A	C	C	C	T	A	C	T	G	A	A	Y	G	T	T	T	T	G	G	G	G	A	G	A	M	C	C	G	C	A	T
1497Mtp1	Y	C	K	T	R	M	G	G	n/a	R	A	n/a	C	T	G	R	Y	G	A	M	C	n/a	T	A	C	T	G	A	A	C	K	K	T	n/a	T	G	G	G	G	A	S	A	C	C	G	G	C	A	T
1544Mtp1	T	C	T	T	R	M	G	G	A	G	A	K	n/a	n/a	n/a	n/a	n/a	n/a	n/a	n/a	n/a	n/a	n/a	n/a	n/a	n/a	n/a	n/a	n/a	n/a	K	T	Y	K	T	G	G	G	G	A	S	A	C	C	G	G	Y	A	T
154Mtp1	Y	C	K	T	R	C	R	G	W	R	A	K	C	T	G	R	n/a	G	A	M	C	Y	T	A	C	T	G	A	n/a	n/a	T	K	Y	K	T	G	G	G	G	A	C	A	C	C	G	G	Y	A	T
1557Mtp1	T	C	T	T	G	C	G	G	A	G	A	n/a	C	T	G	R	T	G	A	M	C	Y	T	A	C	T	G	A	A	C	T	T	C	G	T	G	S	G	G	W	C	A	C	C	G	G	Y	A	W
1575Mtp1	n/a	n/a	n/a	n/a	n/a	n/a	n/a	n/a	n/a	n/a	n/a	n/a	C	T	G	G	Y	G	A	C	C	C	T	A	C	T	G	A	A	Y	n/a	n/a	n/a	n/a	n/a	n/a	n/a	n/a	n/a	n/a	n/a	n/a	n/a	n/a	n/a	n/a	n/a	n/a	n/a
1583Mtp3	Y	C	K	T	R	M	R	G	A	R	A	n/a	C	T	G	R	T	G	A	M	C	Y	T	A	C	T	G	A	A	C	K	K	Y	K	T	G	G	G	G	A	S	A	C	C	G	G	Y	A	n/a
1595Mtp3	Y	C	K	T	R	M	R	G	W	R	A	T	C	T	G	G	Y	G	A	C	C	C	T	A	C	T	G	A	A	Y	K	K	T	T	T	G	G	G	G	A	S	A	C	n/a	n/a	n/a	n/a	n/a	n/a
159Mtp12	T	C	T	T	G	M	G	G	A	G	A	K	C	T	G	R	Y	G	A	M	C	Y	T	A	C	T	G	A	A	C	K	T	Y	K	T	G	G	G	G	A	S	A	M	n/a	n/a	G	C	n/a	n/a
1610Mtp8	Y	C	K	T	R	C	R	G	W	R	A	T	C	T	G	G	T	G	A	C	C	C	T	A	C	T	G	A	A	C	T	K	Y	K	T	G	S	G	G	W	C	A	C	C	G	G	C	A	W
1612Mtp1	Y	C	K	T	G	M	G	G	A	R	A	T	C	T	G	G	Y	G	A	C	C	C	T	A	C	T	G	A	A	C	G	T	T	T	T	G	G	G	G	A	G	A	M	n/a	n/a	n/a	n/a	n/a	n/a
1614Mtp3	Y	C	K	T	R	M	G	G	W	R	A	T	C	T	G	G	Y	G	A	C	C	C	T	A	C	T	G	A	A	Y	n/a	n/a	T	T	T	G	G	G	G	A	S	n/a	C	C	S	G	C	A	T
1657Mtp1	T	C	K	T	R	M	R	G	W	R	A	T	C	T	G	G	Y	G	A	C	C	C	T	A	C	T	G	A	A	Y	K	K	T	T	T	G	G	G	G	A	S	A	C	C	S	G	C	A	T
1666Mtp1	C	C	G	T	A	C	R	G	T	A	A	T	C	T	G	G	T	G	A	C	C	C	T	A	C	T	G	A	A	C	T	G	T	T	T	G	G	G	G	A	C	A	C	C	G	G	C	A	T
1686Mtp3	Y	C	K	T	G	M	G	G	A	R	A	T	S	n/a	n/a	G	Y	G	R	C	C	C	T	R	C	Y	G	R	A	C	K	T	T	T	K	G	G	G	G	M	S	R	C	n/a	n/a	K	C	W	n/a
1744Mtp1	T	C	T	T	G	A	G	G	A	G	A	T	C	T	G	G	C	G	A	C	C	C	T	A	C	T	G	A	A	C	G	T	T	T	T	G	G	G	G	A	G	A	A	C	C	G	C	A	T
1749Mtp1	n/a	n/a	n/a	n/a	n/a	n/a	n/a	n/a	n/a	n/a	n/a	n/a	n/a	n/a	n/a	n/a	n/a	n/a	n/a	n/a	n/a	n/a	n/a	n/a	n/a	n/a	n/a	n/a	n/a	n/a	n/a	n/a	n/a	n/a	n/a	n/a	n/a	n/a	n/a	n/a	n/a	n/a	n/a	n/a	n/a	n/a	n/a	n/a	n/a
1761Mtp1	C	C	G	T	A	C	A	G	T	A	A	T	C	T	G	G	T	G	A	C	C	C	T	A	C	T	G	A	A	C	T	G	T	T	T	G	G	G	G	A	C	A	C	C	G	G	C	A	T
1801Mtp1	Y	C	K	T	R	C	R	G	W	R	A	T	C	T	G	G	T	G	A	C	C	C	T	A	C	T	G	A	A	C	n/a	n/a	n/a	n/a	n/a	n/a	n/a	n/a	n/a	n/a	n/a	n/a	n/a	n/a	n/a	n/a	n/a	n/a	n/a
183Mtp2	Y	C	K	T	R	C	R	G	W	R	A	K	C	T	G	R	T	G	A	M	C	n/a	T	A	C	T	G	A	A	C	T	K	Y	K	T	G	G	G	G	A	C	A	C	C	G	G	Y	A	T
18Mtp17	n/a	n/a	n/a	n/a	n/a	n/a	n/a	n/a	n/a	n/a	n/a	n/a	n/a	n/a	n/a	G	Y	G	A	C	C	C	T	A	C	T	G	A	A	C	n/a	n/a	n/a	n/a	n/a	n/a	n/a	n/a	n/a	n/a	n/a	n/a	n/a	n/a	n/a	n/a	n/a	n/a	n/a
1944Mtp1	T	C	T	T	G	M	G	G	A	G	A	K	n/a	n/a	n/a	n/a	n/a	n/a	n/a	n/a	n/a	n/a	n/a	n/a	n/a	n/a	n/a	n/a	n/a	n/a	K	T	Y	K	T	G	G	G	G	A	S	A	M	C	n/a	G	Y	A	T
1991Mtp1	n/a	n/a	n/a	n/a	n/a	n/a	n/a	n/a	n/a	n/a	n/a	n/a	C	T	G	R	T	G	A	M	C	Y	T	A	C	T	G	A	A	C	T	K	Y	K	T	G	G	G	G	A	C	A	C	n/a	G	G	Y	A	T
2010Mtp1	T	C	T	T	G	A	G	G	A	G	A	T	C	T	G	G	C	G	A	C	C	C	T	A	C	T	G	A	A	C	G	T	T	T	T	G	G	G	G	A	G	A	n/a	n/a	n/a	n/a	n/a	n/a	n/a
2029Mtp1	Y	C	K	T	G	M	G	G	A	R	A	T	C	T	G	G	Y	G	A	C	C	C	T	A	C	T	G	A	A	C	G	T	T	T	T	G	G	G	G	A	G	A	A	Y	S	G	C	M	T
2031Mtp1	C	C	G	T	A	C	A	G	T	A	A	T	C	T	G	G	T	G	A	C	C	C	T	A	C	T	G	A	A	C	T	G	T	T	T	G	G	G	G	A	C	A	C	C	G	G	C	A	T
203Mtp1	Y	C	K	T	R	C	R	G	W	R	A	K	C	T	G	R	T	G	A	M	C	n/a	T	A	C	T	G	A	A	C	T	K	Y	K	T	G	G	G	G	A	C	A	C	C	G	G	Y	A	T
2052Mtp2	Y	C	K	T	R	M	R	G	W	R	A	T	C	T	G	G	Y	G	A	C	C	C	T	A	C	T	G	A	A	C	K	K	T	T	T	G	G	K	K	A	S	A	M	C	S	G	C	A	T
2067Mtp1	Y	C	K	T	R	M	G	G	n/a	R	A	T	C	T	G	R	Y	G	A	M	C	n/a	T	A	C	T	G	A	A	C	K	K	T	T	T	G	G	G	G	A	S	A	C	C	G	G	C	A	T
2071Mtp1	T	C	T	T	G	A	G	G	A	G	A	T	C	T	G	G	C	G	A	C	C	C	T	A	C	T	G	A	A	Y	G	T	T	T	T	G	G	G	G	A	G	A	M	C	C	G	C	A	T
2089Mtp1	T	C	T	T	G	A	G	G	A	G	A	T	C	T	G	G	C	G	A	C	C	C	T	A	C	T	G	A	A	C	G	T	T	T	T	G	G	G	G	A	G	A	A	C	C	G	C	A	T
209Mtp4	Y	C	K	T	R	C	R	G	W	R	A	K	C	T	G	R	T	G	A	M	C	Y	T	A	C	T	G	A	A	C	K	K	Y	K	T	G	G	G	G	A	S	A	C	n/a	G	G	n/a	A	n/a
2120Mtp1	Y	C	K	T	G	M	G	G	A	R	A	T	C	T	G	G	Y	G	A	C	C	C	T	A	C	T	G	A	A	C	G	T	T	T	T	G	G	G	G	A	G	A	M	n/a	n/a	n/a	n/a	n/a	n/a
2122Mtp1	Y	C	K	T	R	M	R	G	W	R	A	T	C	T	G	G	Y	G	A	C	C	C	T	A	C	T	G	A	A	C	K	K	T	T	T	G	G	G	G	A	S	A	M	n/a	S	G	C	A	T
2128Mtp1	T	C	T	T	G	M	G	G	A	G	A	T	C	T	G	G	Y	G	A	C	C	C	T	A	C	T	G	A	A	Y	K	T	Y	K	T	G	S	G	G	W	S	A	C	C	S	G	C	A	W
2131Mtp1	T	C	T	T	G	A	G	G	A	G	A	T	C	T	G	G	C	G	A	C	C	C	T	A	C	T	G	A	A	T	G	T	T	T	T	G	G	G	G	A	G	A	C	C	C	G	C	A	T
2136Mtp2	Y	C	K	T	R	M	R	G	W	R	A	T	C	T	G	G	Y	G	A	C	C	C	T	A	C	T	G	A	A	C	K	K	T	T	T	G	G	G	G	A	S	A	C	C	S	G	C	A	T
214Mtp1	Y	C	K	T	R	M	R	G	W	R	A	T	C	T	G	G	Y	G	A	C	C	C	T	A	C	T	G	A	R	C	K	K	T	T	T	G	G	G	G	A	S	A	C	C	S	G	C	A	T
2194Mtp1	Y	C	K	T	R	C	R	G	W	R	A	T	C	T	G	G	T	G	A	C	C	C	T	A	C	T	G	A	A	C	T	K	Y	K	T	G	S	G	G	W	C	A	C	C	G	G	C	A	W
2226Mtp1	C	C	G	T	G	C	G	G	A	A	A	T	G	C	T	G	T	G	G	C	C	C	T	G	C	C	G	G	A	C	T	T	T	T	G	G	G	G	G	C	C	G	C	C	G	T	C	T	n/a
2237Mtp1	Y	C	K	T	R	M	R	G	W	R	A	T	n/a	n/a	n/a	n/a	n/a	n/a	n/a	n/a	n/a	n/a	n/a	n/a	n/a	n/a	n/a	n/a	n/a	n/a	K	K	T	T	T	G	G	G	G	A	S	A	C	C	S	G	C	A	T
223Mtp2	T	C	T	T	G	M	G	G	A	G	A	K	C	T	G	n/a	Y	G	A	M	C	n/a	T	A	C	T	G	A	A	Y	K	T	Y	K	T	G	G	G	G	A	S	A	C	C	S	G	Y	A	T
2242Mtp1	Y	C	K	T	R	M	R	G	W	R	A	T	C	T	G	G	Y	G	A	C	C	C	T	A	C	T	G	A	A	C	K	K	T	T	T	G	G	G	G	A	S	A	M	C	S	G	C	A	T
2269Mtp1	Y	C	K	T	G	M	G	G	A	R	A	T	C	T	G	G	Y	G	A	C	C	C	T	A	C	T	G	A	A	C	G	T	T	T	T	G	G	G	G	A	G	A	M	Y	S	G	C	M	T
2294Mtp2	C	C	G	T	R	C	R	G	W	A	A	T	C	T	G	n/a	n/a	n/a	n/a	n/a	n/a	n/a	n/a	n/a	n/a	n/a	n/a	n/a	n/a	n/a	K	K	T	T	T	G	G	G	G	A	S	A	C	Y	G	G	C	M	T
2301Mtp1	T	C	T	T	G	M	n/a	n/a	n/a	n/a	n/a	n/a	C	T	G	G	Y	G	A	C	C	C	T	A	C	T	G	A	A	Y	K	T	Y	K	T	G	n/a	G	G	W	n/a	n/a	n/a	C	S	G	C	A	W
2312Mtp1	n/a	n/a	n/a	n/a	n/a	n/a	n/a	n/a	n/a	n/a	n/a	n/a	C	T	G	G	T	G	A	C	C	C	T	A	C	T	G	A	A	C	n/a	n/a	n/a	n/a	n/a	n/a	n/a	n/a	n/a	n/a	n/a	n/a	n/a	n/a	n/a	n/a	n/a	n/a	n/a
2350Mtp1	Y	C	K	T	R	M	G	G	W	R	A	T	C	T	G	G	Y	G	A	C	Y	C	T	A	M	T	G	A	A	C	K	T	T	T	T	K	G	G	G	A	S	A	M	C	S	G	C	A	T
2415Mtp1	Y	C	K	T	R	M	R	G	W	R	A	T	C	T	G	G	Y	G	A	C	C	C	T	A	C	T	G	A	A	C	K	K	T	T	T	G	G	K	K	A	S	A	M	C	S	G	C	A	T
2475Mtp1	Y	C	K	T	R	M	G	G	W	R	A	T	C	T	G	G	Y	G	A	C	C	C	T	A	C	T	G	A	A	C	K	K	T	T	T	G	G	G	G	A	S	A	M	C	S	G	C	A	T
2530Mtp1	T	C	T	T	G	A	G	G	A	G	A	T	C	T	G	n/a	n/a	n/a	n/a	n/a	n/a	n/a	n/a	n/a	n/a	n/a	n/a	n/a	n/a	n/a	G	T	T	T	T	G	G	G	G	A	G	A	A	C	C	G	C	A	T
2567Mtp1	T	C	T	T	G	M	G	G	A	G	A	K	C	T	G	R	Y	G	A	M	C	Y	T	A	C	T	G	A	A	C	K	T	Y	K	T	G	G	G	G	A	S	A	M	n/a	n/a	n/a	n/a	n/a	n/a
2571Mtp1	T	C	T	T	R	M	G	G	A	G	A	T	C	T	G	G	Y	G	A	C	C	C	T	A	C	T	G	A	A	C	G	T	T	T	T	G	G	G	G	A	S	A	M	C	S	G	C	A	T
2592Mtp1	C	C	G	T	R	C	R	G	W	A	A	T	C	T	G	G	T	G	A	C	C	C	T	A	C	T	G	A	A	C	K	K	T	T	T	G	G	G	G	A	S	A	C	n/a	G	G	C	M	T
2595Mtp1	T	C	T	T	G	A	G	G	A	G	A	T	C	T	G	G	C	G	A	C	C	C	T	A	C	T	G	A	A	C	G	T	T	T	T	G	G	G	G	A	G	A	A	C	C	G	C	A	T
2608Mtp1	C	C	G	T	A	C	A	G	T	A	A	T	C	T	G	G	T	G	A	C	C	C	T	A	C	T	G	A	A	C	T	G	T	T	T	G	G	K	K	A	C	A	C	C	G	G	C	A	T
2638Mtp1	C	C	G	T	G	C	G	G	A	A	A	T	G	C	T	G	T	G	G	C	C	C	T	G	C	C	G	G	A	C	T	T	T	T	G	G	G	G	G	C	C	G	C	C	G	T	C	T	T
2647Mtp1	Y	C	K	W	G	M	G	G	A	R	A	T	C	T	G	G	Y	G	A	C	C	C	T	A	C	T	G	A	A	C	G	T	T	T	T	G	G	G	G	A	G	A	M	Y	S	G	C	M	T
2652Mtp1	C	C	G	T	A	C	A	G	T	A	A	T	C	T	G	G	T	G	A	C	C	C	T	A	C	T	G	A	A	C	T	G	T	T	T	G	G	G	G	A	C	A	C	C	G	G	C	A	T
2678Mtp2	T	C	T	T	G	M	G	G	A	G	A	T	C	T	G	G	Y	G	A	C	C	C	T	A	C	T	G	A	A	C	K	T	Y	K	T	G	S	G	G	W	S	A	M	n/a	n/a	n/a	n/a	n/a	n/a
2687Mtp1	C	C	G	T	G	C	G	G	A	A	A	T	C	T	G	G	T	G	A	C	C	C	T	A	C	T	G	A	A	C	G	T	T	T	T	G	G	G	G	A	G	A	C	T	G	G	C	C	T
2689Mtp1	T	C	T	T	G	M	G	G	A	G	A	T	C	T	G	G	Y	G	A	C	C	C	T	A	C	T	G	A	A	C	K	T	Y	K	T	G	S	G	G	W	S	A	M	C	S	G	C	A	W
2701Mtp1	Y	C	K	T	R	M	R	G	W	R	A	T	C	T	G	G	Y	G	A	C	C	C	T	A	C	T	G	A	A	Y	K	K	T	T	T	G	G	G	G	A	S	A	C	C	S	G	C	A	T
2708Mtp1	Y	C	K	T	G	M	G	G	A	R	A	T	C	T	G	G	Y	G	A	C	C	C	T	A	C	T	G	A	A	C	G	T	T	T	T	G	G	G	G	A	G	A	M	Y	S	G	C	M	T
2714Mtp1	T	C	T	T	G	A	G	G	A	G	A	T	C	T	G	G	C	G	A	C	C	C	T	A	C	T	G	A	A	C	G	T	T	T	T	G	G	G	G	A	G	A	A	C	C	G	C	A	T
2739Mtp1	C	C	G	T	R	C	R	G	W	R	R	T	C	T	G	G	T	R	A	C	C	C	Y	A	C	T	R	A	A	C	K	K	T	T	T	G	G	G	G	A	S	A	C	C	S	G	C	A	T
2743Mtp1	T	C	T	T	G	C	G	G	A	G	A	G	C	T	G	A	T	G	A	A	C	T	T	A	C	T	G	A	A	C	K	K	Y	K	T	G	G	G	G	A	S	A	C	C	G	G	T	A	T
2778Mtp1	T	C	T	T	G	A	G	G	A	G	A	T	C	T	G	G	C	G	A	C	C	C	T	A	C	T	G	A	A	C	G	T	T	T	T	G	G	G	G	A	G	A	A	C	C	G	C	A	T
2792Mtp1	Y	C	K	T	G	M	G	G	A	R	A	T	C	T	G	G	Y	G	A	C	C	C	T	A	C	T	G	A	A	C	K	K	T	T	T	G	G	G	G	A	S	A	C	C	G	G	C	n/a	T
2803Mtp1	Y	C	K	T	G	C	G	G	A	R	A	K	C	T	G	R	T	G	A	M	C	n/a	T	A	C	T	G	A	A	C	n/a	n/a	n/a	n/a	n/a	n/a	n/a	n/a	n/a	n/a	n/a	n/a	n/a	n/a	G	G	Y	M	n/a
280Mtp3	Y	C	K	T	R	M	G	G	W	R	A	T	n/a	n/a	n/a	n/a	n/a	n/a	n/a	n/a	n/a	n/a	n/a	n/a	n/a	n/a	n/a	n/a	n/a	n/a	K	K	T	T	T	G	G	G	G	A	S	A	M	n/a	S	G	C	A	T
2812Mtp1	Y	C	K	T	R	M	R	G	W	R	A	T	C	T	G	G	Y	G	A	C	C	C	T	A	C	T	G	A	A	Y	K	K	T	T	T	G	G	G	G	A	S	A	C	C	S	G	C	A	T
2824Mtp1	T	C	T	T	G	A	G	G	A	G	A	T	C	T	G	G	C	G	A	C	C	C	T	A	C	T	G	A	A	C	G	T	T	T	T	G	G	G	G	A	G	A	A	C	C	G	C	A	T
2848Mtp1	T	C	T	T	G	M	n/a	n/a	n/a	n/a	n/a	n/a	n/a	n/a	n/a	R	Y	G	A	M	C	Y	T	A	C	T	G	A	A	C	n/a	n/a	n/a	n/a	n/a	n/a	n/a	n/a	n/a	n/a	n/a	n/a	n/a	n/a	S	G	Y	A	T
2849Mtp1	T	C	T	T	G	M	G	G	A	G	A	T	C	T	G	G	Y	G	A	C	C	C	T	A	C	T	G	A	A	C	K	T	Y	K	T	G	S	G	G	W	S	A	M	C	S	G	C	A	W
2861Mtp1	T	C	T	T	G	M	G	G	A	G	A	n/a	C	T	G	R	Y	G	A	M	C	Y	T	A	C	T	G	A	A	C	n/a	n/a	n/a	n/a	T	G	G	G	G	A	S	A	n/a	C	S	G	C	A	T
2866Mtp1	Y	C	K	T	R	C	R	G	W	R	A	T	C	T	G	G	T	G	A	C	C	C	T	A	C	T	G	A	A	C	T	K	Y	K	T	G	S	G	G	W	C	A	C	C	G	G	C	A	T
2868Mtp1	T	C	T	T	G	A	G	G	A	G	A	T	C	T	G	G	C	G	A	C	C	C	T	A	C	T	G	A	A	C	G	T	T	T	T	G	G	G	G	A	G	A	A	C	C	G	C	A	T
2901Mtp1	Y	C	K	T	R	C	R	G	W	R	A	K	C	T	G	R	T	G	A	M	C	Y	T	A	C	T	G	A	A	C	T	K	Y	K	T	G	G	G	G	A	C	A	C	C	G	G	Y	A	T
291Mtp2	C	C	G	T	A	C	A	G	T	A	A	T	C	T	G	G	T	G	A	C	C	C	T	A	C	T	G	A	A	C	T	G	T	T	T	G	G	G	G	A	C	A	C	C	G	G	C	A	T
297Mtp14	C	C	G	T	A	C	R	G	T	A	A	T	C	T	G	n/a	T	G	A	C	C	n/a	T	A	C	T	G	A	A	n/a	T	G	T	T	T	G	G	G	G	A	C	A	C	C	G	G	C	A	T
303Mtp1	Y	C	K	T	R	C	R	G	W	R	A	n/a	C	T	G	R	T	G	A	M	C	Y	T	A	C	T	G	A	A	C	T	K	Y	K	T	G	G	G	G	A	C	A	C	C	G	G	Y	A	T
318Mtp5	Y	C	K	T	R	M	R	G	W	R	A	T	n/a	n/a	n/a	G	n/a	G	n/a	C	C	C	T	A	C	T	G	A	A	n/a	K	K	T	T	T	G	G	K	K	A	n/a	A	C	C	S	G	C	A	T
319Mtp4	C	C	G	T	A	C	R	G	T	A	A	T	C	T	G	n/a	n/a	n/a	n/a	n/a	n/a	n/a	n/a	n/a	n/a	n/a	n/a	n/a	n/a	n/a	T	G	T	T	T	G	G	G	G	A	C	A	C	C	G	G	C	A	T
31Mtp2	Y	M	K	T	R	M	R	G	n/a	R	A	T	C	T	G	G	Y	G	A	C	C	C	T	A	C	T	G	A	A	C	n/a	n/a	n/a	n/a	n/a	G	n/a	G	G	A	n/a	n/a	n/a	n/a	n/a	n/a	n/a	n/a	n/a
343Mtp7	Y	C	K	T	R	C	R	G	W	R	A	K	C	T	G	R	T	G	A	M	C	Y	T	A	C	T	G	A	A	C	T	K	Y	K	T	G	G	G	G	A	C	A	C	C	G	G	Y	A	T
38Mtp4	Y	C	K	T	R	M	G	G	n/a	R	A	T	C	T	G	R	Y	G	A	C	C	C	T	A	C	T	G	A	A	C	K	K	T	n/a	T	G	G	G	G	A	n/a	A	n/a	C	G	G	C	A	n/a
411Mtp1	C	C	G	T	A	C	A	G	T	A	A	T	C	T	G	n/a	n/a	n/a	n/a	n/a	n/a	n/a	n/a	n/a	n/a	n/a	n/a	n/a	n/a	n/a	T	G	T	T	T	G	G	K	K	A	C	A	C	C	G	G	C	A	T
416Mtp4	Y	C	K	n/a	R	M	G	G	W	R	A	T	n/a	n/a	n/a	n/a	n/a	n/a	n/a	C	C	n/a	T	A	C	T	G	A	n/a	n/a	K	K	T	T	T	G	G	G	G	A	S	A	C	C	S	G	C	A	T
469Mtp3	C	C	G	T	A	C	A	G	T	A	A	T	C	T	G	G	T	G	A	C	C	C	T	A	C	T	G	A	A	C	T	G	T	T	T	G	G	K	K	A	C	A	C	C	G	G	C	A	T
484Mtp1	T	C	T	T	G	M	G	G	A	G	A	K	n/a	n/a	n/a	A	Y	G	A	M	C	n/a	T	A	C	T	G	A	A	C	K	T	Y	K	T	G	G	G	G	A	C	A	C	n/a	n/a	n/a	n/a	n/a	n/a
487Mtp1	Y	C	K	T	R	M	G	G	n/a	R	A	T	C	T	G	R	Y	G	A	M	C	n/a	T	A	C	T	G	A	A	C	K	K	T	T	T	G	G	G	G	A	S	A	C	C	G	G	C	A	T
513Mtp1	T	C	T	T	G	A	G	G	A	G	A	T	C	T	G	R	Y	G	A	M	C	n/a	T	A	C	T	G	A	A	C	K	K	T	T	T	G	G	G	G	A	S	A	C	C	G	G	C	A	T
576Mtp1	Y	C	K	T	R	M	G	G	n/a	R	A	T	C	T	G	R	Y	G	A	M	C	n/a	T	A	C	T	G	A	A	C	K	K	T	n/a	T	G	G	G	G	A	S	A	C	n/a	G	G	C	A	T
583Mtp1	Y	C	K	T	R	M	R	G	W	R	A	T	C	T	n/a	G	Y	G	A	C	C	C	T	A	C	T	G	A	A	C	K	K	T	T	T	G	G	G	G	A	S	A	M	C	S	G	C	A	T
620Mtp2	T	C	T	T	G	C	G	G	A	G	A	G	C	T	G	A	T	G	A	C	n/a	T	T	A	C	T	G	A	A	C	T	T	C	G	T	G	G	G	G	A	C	A	C	C	G	G	T	A	T
622Mtp8	Y	C	K	T	R	M	R	G	n/a	R	A	T	C	T	G	G	Y	G	A	C	C	C	T	A	C	T	G	A	A	C	K	K	T	T	T	G	G	G	G	A	n/a	A	n/a	n/a	n/a	n/a	n/a	n/a	T
632Mtp2	T	C	K	T	R	C	R	G	n/a	n/a	A	n/a	n/a	n/a	n/a	R	T	G	A	M	C	Y	T	A	C	T	G	A	A	C	T	K	Y	K	T	G	G	K	K	A	C	A	C	C	G	G	Y	A	T
669Mtp1	Y	C	K	T	R	M	G	G	n/a	R	A	n/a	n/a	n/a	n/a	G	Y	G	A	C	C	C	T	A	C	T	G	A	A	C	K	K	n/a	T	T	G	G	G	G	A	S	A	n/a	n/a	n/a	n/a	n/a	n/a	n/a
672Mtp2	T	C	T	T	G	A	G	G	A	G	A	T	C	T	G	n/a	n/a	n/a	n/a	n/a	n/a	n/a	n/a	n/a	n/a	n/a	n/a	n/a	n/a	n/a	G	T	T	T	T	G	G	G	G	A	G	A	A	C	C	G	C	A	T
673Mtp2	T	C	T	T	G	C	G	G	A	G	A	G	C	T	G	A	T	G	A	C	n/a	T	T	A	C	T	G	A	A	C	T	T	C	G	T	G	G	G	G	A	C	A	C	C	G	G	T	A	T
703Mtp1	T	C	T	T	G	A	G	G	A	G	A	T	C	T	G	G	C	G	A	C	C	C	T	A	C	T	G	A	R	C	G	T	T	T	T	G	G	G	G	A	G	A	M	C	C	G	C	A	T
74Mtp11	n/a	n/a	n/a	n/a	n/a	n/a	n/a	n/a	n/a	n/a	n/a	n/a	C	T	G	R	T	G	A	M	C	n/a	T	A	C	T	G	A	A	C	n/a	n/a	n/a	n/a	n/a	n/a	n/a	n/a	n/a	n/a	n/a	n/a	n/a	n/a	n/a	n/a	n/a	n/a	n/a
758Mtp2	C	C	G	T	A	C	A	G	T	A	A	T	C	T	G	G	T	G	A	C	C	C	T	A	C	T	G	A	A	C	T	G	T	T	T	G	G	T	T	A	C	A	C	C	G	G	C	A	T
770MTP1	Y	C	K	T	R	C	R	G	W	R	A	K	C	T	G	R	T	G	A	M	C	Y	T	A	C	T	G	A	A	C	T	K	Y	K	T	G	G	K	K	A	C	A	C	n/a	G	G	Y	A	T
774Mtp5	C	C	G	T	R	C	R	G	W	A	A	T	C	T	G	G	T	G	A	C	C	C	T	A	C	T	G	A	A	C	K	K	T	T	T	G	G	G	G	A	S	A	C	Y	G	G	C	M	T
81Mtp1	Y	C	K	T	R	M	G	G	A	G	A	T	C	T	G	G	C	G	A	C	C	C	T	A	C	T	G	A	A	C	n/a	n/a	T	T	T	G	G	G	G	A	S	A	n/a	C	S	G	n/a	A	T
840Mtp2	T	C	T	T	G	C	G	G	A	G	A	K	C	T	G	R	T	G	A	M	C	Y	T	A	C	T	G	A	A	C	T	T	C	G	T	G	S	G	G	W	C	A	C	C	G	G	Y	A	W
848Mtp1	T	C	T	T	G	A	G	G	A	G	A	T	C	T	G	G	C	G	A	C	C	C	T	A	C	T	G	A	A	C	G	T	T	T	T	G	G	G	G	A	G	A	A	C	C	G	C	A	T
91Mtp1	T	C	T	W	G	M	G	G	A	G	A	T	C	T	G	R	C	G	A	M	C	n/a	T	A	C	T	G	A	A	C	G	T	Y	T	T	G	G	G	G	A	G	A	n/a	n/a	n/a	n/a	n/a	n/a	n/a
921Mtp1	C	C	G	T	A	C	A	G	T	A	A	T	C	T	G	n/a	n/a	n/a	n/a	n/a	n/a	n/a	n/a	n/a	n/a	n/a	n/a	n/a	n/a	n/a	T	G	T	T	T	G	G	K	K	A	C	A	C	C	G	G	C	A	T
966Mtp1	T	C	T	T	G	A	G	G	A	G	A	T	C	T	G	G	C	G	A	C	C	C	T	A	C	T	G	A	A	C	G	T	T	T	T	G	G	G	G	A	G	A	A	C	C	G	C	A	T
980Mtp1	Y	C	K	T	R	M	R	G	W	R	A	T	C	T	G	G	Y	G	A	C	C	C	T	A	C	T	G	A	A	C	K	K	T	T	T	G	G	K	K	A	S	A	M	C	S	G	C	A	T
[truncated: 21 more columns]
