# Supplementary material for: Haplotype diversity of VvTFL1A gene and association with cluster traits in grapevine (V. vinifera)
Source: BMC Plant Biol. 2014 Aug 5;14:209. doi: 10.1186/s12870-014-0209-3 (PMC4243098; doi:10.1186/s12870-014-0209-3)
Supplement: Additional file 6: — Sequences of the 53 haplotypes found for the VvTFL1A gene. Only polymorphic sites are indicated. Frequency and recombinant haplotypes are indicated. [file s12870-014-0209-3-S6.xls]

## Sheet: Additional file 6
Haplotype	Frequency	RECOMBINANT	Y-2237	M-2235	K-2158	W-2155	R-2124	Ins-2054	R-2037	R-2010	W-1991	R-1846	R-1746	K-1704	S-1648	Y-1645	K-1644	R-1507	Y-1433	R-1430	R-1407	Ins-1389	Y-1364	Y-1362	Y-1360	R-1316	M-1283	Y-1279	R-1129	R-1107	R-1079	Y-1033	K-737	K-736	Y-732	K-730	K-724	K-532	S-495	K-437	K-436	Ins-393	S-327	R-245	M-196	Y-122	S-35	K-26	Y-19
1	1		C	C	G	T	A	1	A	G	A	A	A	T	C	T	G	G	T	G	A	1	C	C	T	A	C	T	G	A	A	C	T	G	T	T	T	G	G	G	G	0	C	A	C	C	G	G	C
2	1	REC	C	C	G	T	A	1	A	G	A	G	A	T	C	T	G	G	T	G	A	1	C	C	T	A	C	T	G	A	A	C	T	T	C	G	T	G	C	G	G	2	C	A	C	C	G	G	C
3	42		C	C	G	T	A	1	A	G	T	A	A	T	C	T	G	G	T	G	A	1	C	C	T	A	C	T	G	A	A	C	T	G	T	T	T	G	G	G	G	0	C	A	C	C	G	G	C
4	1		C	C	G	T	A	1	A	G	T	A	A	T	C	T	G	G	T	G	A	1	C	C	T	A	C	T	G	A	A	C	T	G	T	T	T	G	G	G	G	0	C	A	C	C	G	G	C
5	2		C	C	G	T	A	1	A	G	T	A	A	T	C	T	G	G	T	G	A	1	C	C	T	A	C	T	G	A	A	C	T	G	T	T	T	G	G	G	G	0	C	A	C	C	G	G	C
6	2		C	C	G	T	A	1	A	G	T	A	A	T	C	T	G	G	T	G	A	1	C	C	T	A	C	T	G	A	A	C	T	G	T	T	T	G	G	G	G	0	C	A	C	C	G	G	C
7	16		C	C	G	T	A	1	A	G	T	A	A	T	C	T	G	G	T	G	A	1	C	C	T	A	C	T	G	A	A	C	T	G	T	T	T	G	G	T	T	0	C	A	C	C	G	G	C
8	1		C	C	G	T	A	1	A	G	T	A	A	T	C	T	G	G	T	G	A	1	C	C	T	A	C	T	G	A	A	C	T	G	T	T	T	G	G	T	T	0	C	A	C	C	G	G	C
9	1		C	C	G	T	A	1	A	G	T	A	A	T	C	T	G	G	T	G	A	1	C	C	T	A	C	T	G	A	A	C	T	G	T	T	T	G	G	T	T	0	C	A	C	C	G	G	C
10	1		T	C	T	A	G	0	G	G	A	G	A	T	C	T	G	A	C	G	A	0	C	T	T	A	C	T	G	A	A	C	G	T	C	T	T	G	G	G	G	0	G	A	C	C	G	G	C
11	3	REC	C	C	G	T	A	1	G	G	T	A	A	T	C	T	G	G	C	G	A	1	C	C	T	A	C	T	G	A	A	C	T	G	T	T	T	G	G	G	G	0	C	A	C	C	G	G	C
12	10		C	C	G	T	A	1	G	G	T	A	A	T	C	T	G	G	T	G	A	1	C	C	T	A	C	T	G	A	A	C	T	G	T	T	T	G	G	G	G	0	C	A	C	C	G	G	C
13	1		C	C	G	T	A	1	G	G	T	A	A	T	C	T	G	G	T	G	A	1	C	C	T	A	C	T	G	A	A	C	T	G	T	T	T	G	G	G	G	0	C	A	C	C	G	G	C
14	2		C	C	G	T	A	1	G	G	T	A	A	T	C	T	G	G	T	G	A	1	C	C	T	A	C	T	G	A	A	C	T	G	T	T	T	G	G	G	G	0	C	A	C	C	G	G	C
15	1	REC	C	C	G	T	A	1	G	G	T	A	A	T	C	T	G	G	T	G	A	1	T	C	T	A	A	T	G	A	A	C	T	T	T	T	T	T	G	G	G	0	C	A	C	C	G	G	C
16	2	REC	C	C	G	T	A	1	G	G	T	A	A	T	C	T	G	G	T	G	A	1	T	C	T	A	A	T	G	A	A	C	T	T	T	T	T	T	G	G	G	0	C	A	C	C	G	G	C
17	1	REC	C	C	G	T	G	1	G	G	A	A	A	T	C	T	G	G	T	G	A	1	C	C	T	A	C	T	G	A	A	C	G	T	T	T	T	G	G	G	G	0	G	A	C	C	G	G	C
18	15	REC	C	C	G	T	G	1	G	G	A	A	A	T	C	T	G	G	T	G	A	1	C	C	T	A	C	T	G	A	A	C	G	T	T	T	T	G	G	G	G	0	G	A	C	T	G	G	C
19	1	REC	C	C	G	T	G	1	G	G	A	A	A	T	C	T	G	G	T	G	A	1	C	C	T	A	C	T	G	A	A	C	G	T	T	T	T	G	G	G	G	0	G	A	C	T	G	G	C
20	1	REC	C	C	G	T	G	1	G	G	A	A	A	T	C	T	G	G	T	G	A	1	C	C	T	A	C	T	G	A	A	C	G	T	T	T	T	G	G	G	G	0	G	A	A	T	G	G	C
21	5	REC	C	C	G	T	G	1	G	G	A	A	A	T	G	C	T	G	T	G	G	1	C	C	T	G	C	C	G	G	A	C	T	T	T	T	G	G	G	G	G	1	C	G	C	C	G	T	C
22	1	REC	C	C	G	T	G	1	G	G	A	G	A	T	C	T	G	G	C	G	A	1	C	C	T	A	C	T	G	A	A	C	T	G	T	T	T	G	G	G	G	0	C	A	C	C	G	G	C
23	1	REC	C	C	G	T	G	1	G	G	A	G	G	T	C	T	G	G	T	A	A	1	C	C	C	A	C	T	A	A	A	C	G	T	T	T	T	G	G	G	G	0	G	A	C	C	C	G	C
24	1		C	A	G	T	A	1	A	G	T	A	A	T	C	T	G	G	T	G	A	1	C	C	T	A	C	T	G	A	A	C	T	G	T	T	T	G	G	G	G	0	C	A	C	C	G	G	C
25	1		T	C	G	T	A	1	A	G	T	A	A	T	C	T	G	G	T	G	A	1	C	C	T	A	C	T	G	A	A	C	T	G	T	T	T	G	G	G	G	0	C	A	C	C	G	G	C
26	1		T	C	G	T	A	1	A	G	T	A	A	T	C	T	G	G	T	G	A	1	C	C	T	A	C	T	G	A	A	C	T	G	T	T	T	G	G	T	T	0	C	A	C	C	G	G	C
27	1		T	C	T	T	A	0	G	G	A	G	A	T	C	T	G	G	C	G	A	1	C	C	T	A	C	T	G	A	A	C	G	T	T	T	T	G	G	G	G	0	G	A	C	C	G	G	C
28	1		T	C	T	T	A	0	G	G	A	G	A	T	C	T	G	G	C	G	A	1	C	C	T	A	C	T	G	A	A	C	G	T	T	T	T	G	G	G	G	0	G	A	A	C	C	G	C
29	1		T	C	T	T	A	1	G	G	A	G	A	T	C	T	G	G	T	G	A	1	C	C	T	A	C	T	G	A	A	C	G	T	T	T	T	G	G	G	G	0	C	A	C	C	G	G	C
30	4		T	C	T	T	G	0	G	G	A	G	A	T	C	T	G	G	C	G	A	1	C	C	T	A	C	T	G	A	A	C	G	T	T	T	T	G	G	G	G	0	G	A	C	C	C	G	C
31	2		T	C	T	T	G	0	G	G	A	G	A	T	C	T	G	G	C	G	A	1	C	C	T	A	C	T	G	A	A	C	G	T	T	T	T	G	G	G	G	0	G	A	A	C	C	G	C
32	44		T	C	T	T	G	0	G	G	A	G	A	T	C	T	G	G	C	G	A	1	C	C	T	A	C	T	G	A	A	C	G	T	T	T	T	G	G	G	G	0	G	A	A	C	C	G	C
33	13		T	C	T	T	G	0	G	G	A	G	A	T	C	T	G	G	C	G	A	1	C	C	T	A	C	T	G	A	A	C	G	T	T	T	T	G	G	G	G	0	G	A	A	C	C	G	C
34	1		T	C	T	T	G	0	G	G	A	G	A	T	C	T	G	G	C	G	A	1	C	C	T	A	C	T	G	A	A	C	G	T	T	T	T	G	G	G	G	0	G	A	A	C	C	G	C
35	1	REC	T	C	T	T	G	0	G	G	A	G	A	T	C	T	G	G	C	G	A	1	C	C	T	A	C	T	G	A	A	C	G	T	T	T	T	G	G	G	G	0	G	A	A	C	C	G	C
36	1		T	C	T	T	G	0	G	G	A	G	A	T	C	T	G	G	C	G	A	1	C	C	T	A	C	T	G	A	A	C	G	T	T	T	T	G	G	G	G	0	G	A	A	C	C	G	C
37	1		T	C	T	T	G	0	G	G	A	G	A	T	C	T	G	G	C	G	A	1	C	C	T	A	C	T	G	A	A	C	T	G	T	T	T	G	G	G	G	0	C	A	C	C	C	G	C
38	3	REC	T	C	T	T	G	0	G	G	A	G	A	T	C	T	G	G	C	G	A	1	C	C	T	A	C	T	G	A	A	C	T	G	T	T	T	G	G	G	G	0	C	A	C	C	G	G	C
39	5		T	C	T	T	G	0	G	G	A	G	A	T	C	T	G	G	C	G	A	1	C	C	T	A	C	T	G	A	A	T	G	T	T	T	T	G	G	G	G	0	G	A	C	C	C	G	C
40	10		T	C	T	T	G	0	G	G	A	G	A	T	C	T	G	G	C	G	A	1	C	C	T	A	C	T	G	A	A	T	G	T	T	T	T	G	G	G	G	0	G	A	C	C	C	G	C
41	1	REC	T	C	T	T	G	0	G	G	A	G	A	T	C	T	G	G	C	G	A	1	C	C	T	A	C	T	G	A	A	T	G	T	T	T	T	G	G	G	G	0	G	A	C	C	C	G	C
42	4		T	C	T	T	G	0	G	G	A	G	A	T	C	T	G	G	C	G	A	1	C	C	T	A	C	T	G	A	G	C	G	T	T	T	T	G	G	G	G	0	G	A	C	C	C	G	C
43	1	REC	T	C	T	T	G	0	G	G	A	G	A	T	C	T	G	G	C	G	A	1	C	C	T	A	C	T	G	A	G	C	G	T	T	T	T	G	G	G	G	0	G	A	C	C	C	G	C
44	2		T	C	T	T	G	0	G	G	A	G	A	T	C	T	G	A	C	G	A	1	C	C	T	A	C	T	G	A	A	C	G	T	T	T	T	G	G	G	G	0	C	A	C	C	G	G	C
45	1	REC	T	C	T	T	G	0	G	G	A	G	A	T	C	T	G	A	C	G	A	0	C	T	T	A	C	T	G	A	A	C	G	T	T	T	T	G	G	G	G	0	G	A	C	C	G	G	C
46	4	REC	T	C	T	T	G	0	G	G	A	G	A	T	C	T	G	A	T	G	A	0	C	T	T	A	C	T	G	A	A	C	G	T	T	T	T	G	G	G	G	0	G	A	C	C	G	G	C
47	1		T	C	T	T	G	0	G	G	A	G	A	G	C	T	G	A	T	G	A	0	C	T	T	A	C	T	G	A	A	C	G	T	C	G	T	G	G	G	G	0	G	A	C	C	G	G	T
48	3		T	C	T	T	G	0	G	A	A	G	A	T	C	T	G	G	C	G	A	1	C	C	T	A	C	T	G	A	A	T	G	T	T	T	T	G	G	G	G	0	G	A	C	C	C	G	C
49	1		T	C	T	T	G	1	G	G	A	G	A	T	C	T	G	G	C	G	A	1	C	C	T	A	C	T	G	A	A	C	G	T	T	T	T	G	G	G	G	0	G	A	A	C	C	G	C
50	1	REC	T	C	T	T	G	1	G	G	A	G	A	T	C	T	G	G	T	G	A	1	C	C	T	A	C	T	G	A	A	C	T	T	C	G	T	G	C	G	G	2	C	A	C	C	G	G	C
51	1	REC	T	C	T	T	G	1	G	G	A	G	A	T	C	T	G	G	T	G	A	1	C	C	T	A	C	T	G	A	A	C	T	T	C	G	T	G	C	G	G	2	C	A	C	C	G	G	C
52	11	REC	T	C	T	T	G	1	G	G	A	G	A	T	C	T	G	G	T	G	A	1	C	C	T	A	C	T	G	A	A	C	T	T	C	G	T	G	C	G	G	2	C	A	C	C	G	G	C
53	2	REC	T	C	T	T	G	1	G	G	A	G	A	T	C	T	G	G	T	G	A	1	C	C	T	A	C	T	G	A	A	C	T	T	C	G	T	G	C	G	G	2	C	A	C	C	G	G	C
54	4		T	C	T	T	G	1	G	G	A	G	A	G	C	T	G	A	T	G	A	1	C	T	T	A	C	T	G	A	A	C	T	T	C	G	T	G	G	G	G	0	C	A	C	C	G	G	T
55	1		T	C	T	T	G	1	G	G	A	G	A	G	C	T	G	A	T	G	A	0	C	T	T	A	C	T	G	A	A	C	G	G	T	T	T	G	G	G	G	0	G	A	C	C	G	G	T
56	1	REC	T	C	T	T	G	1	G	G	A	G	A	G	C	T	G	A	T	G	A	0	C	T	T	A	C	T	G	A	A	C	G	T	C	G	T	G	G	G	G	0	G	A	C	C	G	G	T
57	1	REC	T	C	T	T	G	1	G	G	A	G	A	G	C	T	G	A	T	G	A	0	C	T	T	A	C	T	G	A	A	C	T	T	C	G	T	G	G	G	G	0	C	A	C	C	G	G	C
58	1	REC	T	C	T	T	G	1	G	G	A	G	A	G	C	T	G	A	T	G	A	0	C	T	T	A	C	T	G	A	A	C	T	T	C	G	T	G	G	G	G	0	C	A	C	C	G	G	C
59	1	REC	T	C	T	T	G	1	G	G	A	G	A	G	C	T	G	A	T	G	A	0	C	T	T	A	C	T	G	A	A	C	T	T	C	G	T	G	G	G	G	0	C	A	C	C	G	G	T
60	25		T	C	T	T	G	1	G	G	A	G	A	G	C	T	G	A	T	G	A	0	C	T	T	A	C	T	G	A	A	C	T	T	C	G	T	G	G	G	G	0	C	A	C	C	G	G	T
61	1	REC	T	C	T	T	G	1	G	G	T	A	A	T	C	T	G	G	T	G	A	1	C	C	T	A	C	T	G	A	A	C	T	G	T	T	T	G	G	G	G	0	C	A	C	C	G	G	C
62	1		T	C	T	A	G	0	G	G	A	G	A	T	C	T	G	G	C	G	A	1	C	C	T	A	C	T	G	A	A	C	G	T	T	T	T	G	G	G	G	0	G	A	A	C	C	G	C
[truncated: 23 more columns]
